# Supplementary material for: Supper Timing and Cardiovascular Mortality: The Japan Collaborative Cohort Study
Source: Nutrients. 2021 Sep 27;13(10):3389. doi: 10.3390/nu13103389 (PMC8541292; doi:10.3390/nu13103389)
Supplement: Supplementary file 1 [file nutrients-13-03389-s001.zip]

Archive with 1 entries (1 files):
- nutrients-1358225-supplementary.pdf
